# Supplementary material for: Smart thermosensitive liposomes for effective solid tumor therapy and in vivo imaging
Source: PLoS One. 2017 Sep 21;12(9):e0185116. doi: 10.1371/journal.pone.0185116 (PMC5608370; doi:10.1371/journal.pone.0185116)
Supplement: S1 Table — (XLSX) [file pone.0185116.s001.xlsx]

## Sheet: In vitro release studies @ 37
S1 Table. In-vitro cumulative release and kinetic models of Gem from TSLnps at 37oC and 42oC
Cumulative release of Gem at 37oC								Cumulative release of Gem at 42oC
Time( hr)	% Cumulative Rel.	% Cumulative Rel.	% Cumulative Rel.	Ave % Cum. Rel.	SD	N		Time( hr)	% Cumulative Rel.	% Cumulative Rel.	% Cumulative Rel.	Ave % Cum. Rel.	SD	N
0.0833333	4.08241	3.23679	3.06267	3.46062	0.545477	3		0.0833333	35.0824	44.0136	35.2134	38.1031	5.11902	3
0.15	7.72412	6.47634	6.56439	6.92162	0.696379	3		0.15	56.94	50.0316	57.0012	54.6576	4.00637	3
0.25	12.572	11.3479	10.3479	11.4226	1.11395	3		0.25	61.5696	59.1253	59.5321	60.0757	1.30965	3
0.5	18.2378	17.8254	17.1682	17.7438	0.539452	3		0.5	62.0775	65.0256	62.0799	63.061	1.70142	3
1	23.1553	21.7526	21.9239	22.2773	0.765208	3		1	63.4277	62.0014	61.9857	62.4716	0.828033	3
2	26.5077	25.7843	24.6739	25.6553	0.923674	3		2	64.6127	58.4268	58.3575	60.4657	3.59159	3
4	29.1336	29.1223	30.1343	29.4634	0.581019	3		4	65.0095	59.4569	65.0081	63.1582	3.2054	3
6	30.924	30.8327	29.1093	30.2887	1.02239	3		6	63.6182	60.0155	63.4389	62.3576	2.03024	3
12	32.0924	30.0785	31.0853	31.0854	1.00693	3		12	65.5715	63.1356	63.5475	64.0849	1.30379	3
24	32.6464	32.7532	32.6542	32.6846	0.0595578	3		24	63.815	64.1565	63.7561	63.9092	0.21617	3
Higuchi Plot								Higuchi Plot
SQRT of T	% Cumulative Rel.	% Cumulative Rel.	% Cumulative Rel.	Ave % Cum. Rel.	SD	N		SQRT of T	% Cumulative Rel.	% Cumulative Rel.	% Cumulative Rel.	Ave % Cum. Rel.	SD	N
0.288675	4.08241	3.23679	3.06267	3.46062	0.545477	3		0.288675	45.0136	40.0824	35.2134	40.1031	5.11902	3
0.387298	7.72412	6.47634	6.56439	6.92162	0.696379	3		0.387298	50.0316	56.94	57.0012	54.6576	4.00637	3
0.5	12.572	11.3479	10.3479	11.4226	1.11395	3		0.5	59.1253	61.5696	59.5321	60.0757	1.30965	3
0.707107	18.2378	17.8254	17.1682	17.7438	0.539452	3		0.707107	65.0256	62.0775	62.0799	63.061	1.70142	3
1	23.1553	21.7526	21.9239	22.2773	0.765208	3
1.41421	26.5077	25.7843	24.6739	25.6553	0.923674	3
2	29.1336	29.1223	30.1343	29.4634	0.581019	3
Korsemeyer-Peppas								Korsemeyer-Peppas
Log Time	Log of Cum.Gem Rel.	Log of Cum.Gem Rel.	Log of Cum.Gem Rel.	Ave Log of Cum.Gem Rel.	SD	N		Log Time	Log of Cum.Gem Rel.	Log of Cum.Gem Rel.	Log of Cum.Gem Rel.	Ave Log of Cum.Gem Rel.	SD	N
-1.07918	0.610917	0.510114	0.4861	0.535711	0.0662281	3		-1.07918	1.65334	1.54509	1.54671	1.58171	0.0620389	3
-0.823909	0.887849	0.81133	0.817194	0.838791	0.0425864	3		-0.823909	1.69924	1.75542	1.75588	1.65928	0.0325673	3
-0.60206	1.09941	1.05492	1.01485	1.05639	0.042296	3		-0.60206	1.77177	1.78937	1.77475	1.75774	0.0094157	3
-0.30103	1.26097	1.25104	1.23473	1.24891	0.0132525	3		-0.30103	1.81309	1.79293	1.79295	1.78914	0.0116293	3
0	1.36465	1.33751	1.34092	1.34769	0.0147839	3
0.30103	1.42337	1.41136	1.39224	1.40899	0.0157014	3
0.60206	1.46439	1.46423	1.47906	1.46923	0.00851666	3
Zero order Plot								Zero order Plot
Time	Ave % Cum. Rel.	Ave % Cum. Rel.	Ave % Cum. Rel.	Ave % Cum. Rel.	SD	N		Time				Ave % Cum. Rel.	SD	N
0.0833333	4.08241	3.23679	3.06267	3.46062	0.545477	3		0.0833333	35.0824	44.0136	35.2134	38.1031	5.11902	3
0.15	7.72412	6.47634	6.56439	6.92162	0.696379	3		0.15	56.94	50.0316	57.0012	54.6576	4.00637	3
0.25	12.572	11.3479	10.3479	11.4226	1.11395	3		0.25	61.5696	59.1253	59.5321	60.0757	1.30965	3
0.5	18.2378	17.8254	17.1682	17.7438	0.539452	3		0.5	62.0775	65.0256	62.0799	63.061	1.70142	3
1	23.1553	21.7526	21.9239	22.2773	0.765208	3
2	26.5077	25.7843	24.6739	25.6553	0.923674	3
4	29.1336	29.1223	30.1343	29.4634	0.581019	3
First order								First order
Time	Log of Cum. Gem Remaining	Log of Cum. Gem Remaining	Log of Cum. Gem Remaining	Ave. Log of Cum Gem Remaining.	SD	N		Time	Log of Cum. Gem Remaining	Log of Cum. Gem Remaining	Log of Cum. Gem Remaining	Ave. Log of Cum Gem Remaining.	SD	N
0.0833333	1.9819	1.98649	1.98571	1.9847	0.00245747	3		0.0833333	1.74026	1.81236	1.54671	1.69978	0.137375	3
0.15	1.96509	1.97051	1.97092	1.96884	0.00325619	3		0.15	1.6987	1.63407	1.75588	1.69622	0.0609431	3
0.25	1.94165	1.95256	1.94769	1.9473	0.00546544	3		0.25	1.61145	1.58468	1.77475	1.65696	0.102885	3
0.5	1.91255	1.9182	1.91474	1.91516	0.00284616	3		0.5	1.54375	1.5789	1.79295	1.63853	0.13488	3
1	1.88561	1.89252	1.89347	1.89053	0.0042874	3
2	1.86624	1.87695	1.8705	1.87123	0.00538919	3
4	1.85044	1.84426	1.85051	1.8484	0.00358593	3
Hixson Crowell Plot								Hixson Crowell Plot
Time	Cube root of Gem remaining	Cube root of Gem remaining	Cube root of Gem remaining	Cube root of Gem remaining	SD	N		Time	Cube root of Gem remaining	Cube root of Gem remaining	Cube root of Gem remaining	Ave. Cube root of Gem remaining	SD	N
0.0833333	4.59371	4.57755	4.57755	4.58293	0.00933275	3		0.0833333	3.80264	3.77363	1.56085	3.04571	1.286	3
0.15	4.53772	4.51887	4.51887	4.52515	0.0133304	3		0.15	3.68326	3.80715	1.54434	3.01158	1.27218	3
0.25	4.47562	4.4383	4.4383	4.45074	0.0263899	3		0.25	3.4447	3.54871	1.51026	2.83456	1.14806	3
0.5	4.35912	4.34028	4.34028	4.34656	0.0133254	3		0.5	3.27027	3.35954	1.48432	2.70471	1.05783	3
1	4.27405	4.25146	4.25146	4.25899	0.0159728	3
2	4.22327	4.18871	4.18871	4.20023	0.0244327	3
4	4.11865	4.13822	4.13822	4.1317	0.0138381	3
