# Supplementary material for: Smart thermosensitive liposomes for effective solid tumor therapy and in vivo imaging
Source: PLoS One. 2017 Sep 21;12(9):e0185116. doi: 10.1371/journal.pone.0185116 (PMC5608370; doi:10.1371/journal.pone.0185116)
Supplement: S2 Table — (XLS) [file pone.0185116.s002.xls]

## Sheet: In Vivo data
S2 Table. In-vivo tumor measurements and survival data
Day 1								Day 3								Day 5
Number	Group	Longer Axis	Shorter Axis	Longer Axis/2	Shorter Axis/2	TUMOR VOLUME	NORMALIZED	Number	Group	Longer Axis	Shorter Axis	Longer Axis/2	Shorter Axis/2	TUMOR VOLUME	NORMALIZED	Number	Group	Longer Axis	Shorter Axis	Longer Axis/2	Shorter Axis/2	TUMOR VOLUME	NORMALIZED
26	Gem-TSLnps + mHT	13.08	10.68	6.54	5.34	780.78	100	26	Gem-TSLnps + mHT	13.79	13.12	6.895	6.56	1242.25	159.104	26	Gem-TSLnps + mHT	12.79	10.7	6.395	5.35	766.331	98.1494
27	Gem-TSLnps + mHT	8.02	5.4	4.01	2.7	122.388	100	27	Gem-TSLnps + mHT	7.92	6.9	3.96	3.45	197.334	161.236	27	Gem-TSLnps + mHT	8.35	6.06	4.175	3.03	160.476	131.12
28	Gem-TSLnps + mHT	10.53	8	5.265	4	352.685	100	28	Gem-TSLnps + mHT	9.04	8.36	4.52	4.18	330.643	93.7503	28	Gem-TSLnps + mHT	8.88	8.73	4.44	4.365	354.177	100.423
29	Gem-TSLnps + mHT	8.04	8.04	4.02	4.02	271.986	100	29	Gem-TSLnps + mHT	10.94	7.84	5.47	3.92	351.907	129.384	29	Gem-TSLnps + mHT	10.46	8.2	5.23	4.1	368.076	135.329
30	Gem-TSLnps + mHT	10.68	8.11	5.34	4.055	367.613	100	30	Gem-TSLnps + mHT	13.07	8.04	6.535	4.02	442.146	120.275	30	Gem-TSLnps + mHT	7.5	10.37	3.75	5.185	422.082	114.817
31	Gem-TSLnps	10.6	10.4	5.3	5.2	600	100	31	Gem-TSLnps	11.07	10.97	5.535	5.485	697.171	116.195	31	Gem-TSLnps	12.04	11.49	6.02	5.745	831.85	138.642
32	Gem-TSLnps	5.69	5.51	2.845	2.755	90.4053	100	32	Gem-TSLnps	7.58	7.52	3.79	3.76	224.328	248.136	32	Gem-TSLnps	6.46	6.24	3.23	3.12	131.638	145.608
34	Gem-TSLnps	8.23	8.13	4.115	4.065	284.682	100	34	Gem-TSLnps	10.08	6.83	5.04	3.415	246.082	86.4412	34	Gem-TSLnps	9.03	7.78	4.515	3.89	286.039	100.477
35	Gem-TSLnps	15.8	13.12	7.9	6.56	1423.32	100	35	Gem-TSLnps	17.31	16.42	8.655	8.21	2442.43	171.601	35	Gem-TSLnps	16.02	15.67	8.01	7.835	2058.63	144.636
36	Gem-TSLnps	13.13	8.09	6.565	4.045	449.718	100	36	Gem-TSLnps	13.16	8.1	6.58	4.05	451.86	100.476	36	Gem-TSLnps	12.3	6.81	6.15	3.405	298.523	66.38
828	IR	12.84	8.16	6.42	4.08	447.429	100	828	IR	13.81	9.03	6.905	4.515	589.315	131.712	828	IR	10.73	8.09	5.365	4.045	367.515	82.1394
12	Controls	8.28	8.09	4.14	4.045	283.6	100	12	Controls	7.64	6.71	3.82	3.355	180.018	63.4762	12	Controls	10.82	9.93	5.41	4.965	558.347	196.879
13	Controls	10.61	8.06	5.305	4.03	360.715	100	13	Controls	12.06	9.63	6.03	4.815	585.3	162.261	13	Controls	11.99	10.97	5.995	5.485	755.111	209.337
14	Controls	10.98	10.61	5.49	5.305	646.862	100	14	Controls	11.55	10.98	5.775	5.49	728.727	112.656	14	Controls	12.07	11.78	6.035	5.89	876.549	135.508
15	Controls	10.98	8.28	5.49	4.14	393.95	100	15	Controls	11.38	8.87	5.69	4.435	468.563	118.94	15	Controls	12.22	9.47	6.11	4.735	573.521	145.582
16	Controls	10.98	10.61	5.49	5.305	646.862	100	16	Controls	12.15	11.97	6.075	5.985	911.052	140.842	16	Controls	12.29	11.64	6.145	5.82	871.437	134.718
12	Gem	13.23	5.59	6.615	2.795	216.352	100	12	Gem	11.32	7.41	5.66	3.705	325.283	150.349	12	Gem	13.53	7.13	6.765	3.565	359.961	166.377
11	Gem	10.69	8.27	5.345	4.135	382.62	100	11	Gem	9.48	7.98	4.74	3.99	315.931	82.5706	11	Gem	10.51	10.51	5.255	5.255	607.556	158.789
10	Gem	5.77	5.57	2.885	2.785	93.6838	100	10	Gem	6.29	6.29	3.145	3.145	130.236	139.016	10	Gem	8.75	5.53	4.375	2.765	140.035	149.476
14	Gem	10.66	5.64	5.33	2.82	177.457	100	14	Gem	7.52	4.91	3.76	2.455	94.8766	53.4645	14	Gem	10.57	4.96	7.37	2.48	189.775	106.941
13	Gem	8.26	8.26	4.13	4.13	294.93	100	13	Gem	10.69	10.08	5.345	5.04	568.43	192.734	13	Gem	10.42	9.64	5.21	4.82	506.757	171.823
Day 8								Day 10								Day 12
Number	Group	Longer Axis	Shorter Axis	Longer Axis/2	Shorter Axis/2	TUMOR VOLUME	NORMALIZED	Number	Group	Longer Axis	Shorter Axis	Longer Axis/2	Shorter Axis/2	TUMOR VOLUME	NORMALIZED	Animal Number	Group	Longer Axis	Shorter Axis	Longer Axis/2	Shorter Axis/2	TUMOR VOLUME	NORMALIZED
26	Gem-TSLnps + mHT	16.88	10.98	8.44	5.49	1065.01	136.404	26	Gem-TSLnps + mHT	15.45	12.21	7.725	6.105	1205.42	154.387	26	Gem-TSLnps + mHT	15.78	14.61	7.89	7.305	1762.73	225.765
27	Gem-TSLnps + mHT	10.7	8.47	5.35	4.235	401.725	328.238	27	Gem-TSLnps + mHT	6.5	4.51	3.25	2.255	69.1902	56.5333	27	Gem-TSLnps + mHT	10.8	8.12	5.4	4.06	372.661	304.491
28	Gem-TSLnps + mHT	8.58	8.37	4.29	4.185	314.569	89.1928	28	Gem-TSLnps + mHT	9.02	8.27	4.51	4.135	322.846	91.5396	28	Gem-TSLnps + mHT	9.6	9.3	4.8	4.65	434.526	123.205
29	Gem-TSLnps + mHT	13.33	8.67	6.665	4.335	524.381	192.797	29	Gem-TSLnps + mHT	9.36	4.97	4.68	2.485	120.995	44.4857	29	Gem-TSLnps + mHT	12.14	8.84	6.07	4.42	496.48	182.539
30	Gem-TSLnps + mHT	10.93	7.25	5.465	3.625	300.659	81.7868	30	Gem-TSLnps + mHT	13.65	10.82	6.825	5.41	836.307	227.496	30	Gem-TSLnps + mHT	14.85	11.46	7.425	5.73	1020.64	277.64
31	Gem-TSLnps	14.16	13.04	7.08	6.52	1260.08	210.013	31	Gem-TSLnps	14.82	14.66	7.41	7.33	1666.84	277.807	31	Gem-TSLnps	14.75	14.58	7.375	7.29	1640.91	273.486
32	Gem-TSLnps	9.82	8.64	4.91	4.32	383.634	424.349	32	Gem-TSLnps	10.01	8.27	5.005	4.135	358.281	396.305	32	Gem-TSLnps	8.84	8.81	4.42	4.405	359.073	397.181
34	Gem-TSLnps	13.04	10.85	6.52	5.425	803.37	282.199	34	Gem-TSLnps	14.38	10.85	7.19	5.425	885.925	311.198	34	Gem-TSLnps	14.17	11.33	7.085	5.665	951.937	334.387
35	Gem-TSLnps	20.65	16.26	10.325	8.13	2857.19	200.741	35	Gem-TSLnps	21.23	10.9	10.615	5.45	1320.02	92.7424	35	Gem-TSLnps	22.37	19.27	11.185	9.635	4347.18	305.425
36	Gem-TSLnps	14.52	10.63	7.26	5.315	858.641	190.929	36	Gem-TSLnps	15.5	9.81	7.75	4.905	780.635	173.583	36	Gem-TSLnps	15.97	9.72	7.985	4.86	789.616	175.58
12	Controls	15.29	11.23	7.645	5.615	1009.13	355.828	12	Controls	16.42	10.92	8.21	5.46	1024.7	361.319	12	Controls
13	Controls	17.89	12.02	8.945	6.01	1352.69	375.002	13	Controls	17.15	14.51	8.575	7.255	1889.63	523.858	13	Controls
14	Controls	12.94	12.73	6.47	6.365	1097.41	169.652	14	Controls	14	13.66	7	6.83	1367.12	211.347	14	Controls	14.97	13.34	7.485	6.67	1394.16	215.526
15	Controls	14.31	10.09	7.155	5.045	762.431	193.535	15	Controls	15.46	10.55	7.73	5.275	900.519	228.587	15	Controls	16.56	10.17	8.28	5.085	896.356	227.53
16	Controls	14.82	13.56	7.41	6.78	1426.09	220.462	16	Controls	16.02	13.58	8.01	6.79	1546.11	239.017	16	Controls	15.05	15.04	7.525	7.52	1781.6	275.422
12	Gem	12.14	7.65	6.07	3.825	371.809	171.853	12	Gem	12.36	8.72	6.18	4.36	491.847	227.336	12	Gem	14.41	8.08	7.205	4.04	492.34	227.564
11	Gem	11.66	10.6	5.83	5.3	685.628	179.193	11	Gem	11.91	11.24	5.955	5.62	787.45	205.805	11	Gem	11.48	10.53	5.74	5.265	666.158	174.104
10	Gem	8.88	7.95	4.44	3.975	293.715	313.517	10	Gem	8.04	8.03	4.02	4.015	271.31	289.602	10	Gem	8.25	7.94	4.125	3.97	272.191	290.542
14	Gem	10.08	5.81	7.37	2.905	260.392	146.735	14	Gem	11.16	5.81	5.58	2.905	197.149	111.097	14	Gem	11.56	6.46	5.78	3.23	252.465	142.268
13	Gem	10.97	10.66	5.485	5.33	652.378	221.198	13	Gem	11.01	9.79	5.505	4.895	552.244	187.246	13	Gem	10.88	10.37	5.44	5.185	612.301	207.609
Day 14								Day 17								Day 19
Number	Group	Longer Axis	Shorter Axis	Longer Axis/2	Shorter Axis/2	Tumor volume	NORMALIZED	Animal Number	Group	Longer Axis	Shorter Axis	Longer Axis/2	Shorter Axis/2	Tumor volume	NORMALIZED	Animal Number	Group	Longer Axis	Shorter Axis	Longer Axis/2	Shorter Axis/2	Tumor volume	NORMALIZED
26	Gem-TSLnps + mHT	15.68	15.01	7.84	7.505	1848.78	236.787	26	Gem-TSLnps + mHT	17.56	15.51	8.78	7.755	2210.68	283.138	26	Gem-TSLnps + mHT	17.11	15.89	8.555	7.945	2260.87	289.566
27	Gem-TSLnps + mHT	8.74	7.76	4.37	3.88	275.431	225.047	27	Gem-TSLnps + mHT	10.27	8.37	5.135	4.185	376.53	307.652	27	Gem-TSLnps + mHT	8.52	5.95	4.26	2.975	157.853	128.977
28	Gem-TSLnps + mHT	10.19	8.89	5.095	4.445	421.46	119.5	28	Gem-TSLnps + mHT	10.95	10.78	5.475	5.39	665.932	188.818	28	Gem-TSLnps + mHT	10.71	10.04	5.355	5.02	564.983	160.195
29	Gem-TSLnps + mHT	11.75	10.1	5.875	5.05	627.276	230.628	29	Gem-TSLnps + mHT	10.59	12.19	5.295	6.095	823.534	302.786	29	Gem-TSLnps + mHT	10.21	8.75	5.105	4.375	409.091	150.409
30	Gem-TSLnps + mHT	12.32	10.35	6.16	5.175	690.669	187.879	30	Gem-TSLnps + mHT	12.57	9.74	6.285	4.87	624.068	169.762	30	Gem-TSLnps + mHT	15.55	13.99	7.775	6.995	1592.74	433.264
31	Gem-TSLnp	15.03	14.81	7.515	7.405	1725.23	287.539	31	Gem-TSLnp	16.35	15.94	8.175	7.97	2174.07	362.345	31	Gem-TSLnp	16.8	16.84	8.4	8.42	2493.28	415.548
32	Gem-TSLnp							32	Gem-TSLnps							32	Gem-TSLnps
34	Gem-TSLnp	14.44	10.46	7.22	5.23	826.816	290.435	34	Gem-TSLnp	15.71	11.35	7.855	5.675	1059.12	372.038	34	Gem-TSLnp	16.03	11.68	8.015	5.84	1144.45	402.011
35	Gem-TSLnp	22.24	19.45	11.12	9.725	4403.04	309.349	35	Gem-TSLnp							35	Gem-TSLnp
36	Gem-TSLnp	16.35	10.28	8.175	5.14	904.237	201.068	36	Gem-TSLnp	17.57	12.34	8.785	6.17	1400.17	311.344	36	Gem-TSLnp	17.32	10.61	8.66	5.305	1020.37	226.891
12	Controls							12	Controls							12	Controls
13	Controls							13	Controls							13	Controls
14	Controls	15.36	13.09	7.68	6.545	1377.36	212.93	14	Controls							14	Controls
15	Controls	15.52	12.49	7.76	6.245	1267.05	321.628	15	Controls							15	Controls
16	Controls	15.91	15.14	7.955	7.57	1908.54	295.045	16	Controls							16	Controls
12	Gem	13.5	8.55	6.75	4.275	516.469	238.717	12	Gem	13.99	8.19	6.995	4.095	491.093	226.988	12	Gem	14.11	6.65	7.055	3.325	326.549	150.934
11	Gem	11.58	10.52	5.79	5.26	670.685	175.288	11	Gem	12.61	12.5	6.305	6.25	1031.13	269.492	11	Gem
10	Gem	7.5	5.23	3.75	2.615	107.36	114.598	10	Gem	9.26	7.38	4.63	3.69	263.938	281.733	10	Gem
14	Gem	12.27	6.03	6.135	3.015	233.484	131.572	14	Gem	11.74	6.08	5.87	3.04	227.119	127.985	14	Gem	11.53	4.85	5.765	2.425	141.936	79.9829
13	Gem	10.29	10.27	5.145	5.135	567.982	192.582	13	Gem	11.39	11.31	5.695	5.655	762.478	258.529	13	Gem	12.92	11.99	6.46	5.995	972.029	329.58
	Gem-TSLnps + mHT			Gem-TSLnps			Control			Gem
Days	Normalized mean	SEM	N	Normalized mean	SEM	N	Normalized mean	SEM	N	Normalized mean	SEM	N
1	100	0	5	100	0	5	100	0	5	100	0	5
3	114.47	10.688	5	118.678	18.658	5	119.635	16.537	5	123.627	27.7659	5
5	115.968	7.632	5	132.341	10.732	5	164.405	16.038	5	150.681	12.927	5
8	125.045	25.619	5	220.971	20.778	5	262.896	42.726	5	206.499	32.7743	5
10	114.888	34.02	5	250.327	53.147	5	312.826	59.046	4	204.217	32.3911	5
12	147.17	29.728	5	297.212	36.606	5	452.066	70.248	3	208.417	28.1345	5
14	170.968	21.847	5	302.49	8.276	4	477.073	77.843	3	202.196	18.9307	5
17	194.431	29.486	5	383.822	24.368	3				251.669	31.047	5
19	254.342	78.865	5	405.053	6.143	3				398.147	49.776	3
	Survival data of mice
Day	Gem-TSLnp + mHT	Gem	Gem-TSLnps	Control
19	0
19	0
19	0
19	0
19	0
17		0
17		0
17		0
17		0
17		0
19		1
19		1
19		0
19		0
19		0
12			0
12			0
12			0
12			0
12			0
14			1
17			1
19			0
19			0
19			0
10				0
10				0
10				0
10				0
10				0
12				1
12				1
14				1
14				1
14				1
