# Supplementary material for: Smart thermosensitive liposomes for effective solid tumor therapy and in vivo imaging
Source: PLoS One. 2017 Sep 21;12(9):e0185116. doi: 10.1371/journal.pone.0185116 (PMC5608370; doi:10.1371/journal.pone.0185116)
Supplement: S3 Table — (XLSX) [file pone.0185116.s003.xlsx]

## Sheet: PK and Bio-distribution
S3 Table. Pharmacokinetic and biodistribution data for free Gem, Gem-TSLnps free Gd and Gd-TSLnps
Bio-distribution studies of Gd-TSLnps										Bio-distribution studies of Gem-TSLnps
Wet weight of tissues from mice injected with Gd-TSLnps										Wet weight of tissues from mice injected with Gem-TSLnps
Tissue	Nude mouse 1	Nude mouse 2	Nude mouse 3	Nude mouse 4	Ave. wt of wt tissue (g)	SD				Tissue	Nude mouse 1	Nude mouse 2	Nude mouse 3	Nude mouse 4	Ave. wt of wet tissue (g)	SD
liver	0.9842	1.8705	0.9956	0.9158	1.19152	0.45402				Lung	0.2111	0.2301	0.201	0.2541	0.224075	0.023371
Lung	0.2089	0.2446	0.1884	0.1842	0.206525	0.0275818				Spleen	0.1575	0.143	0.1423	0.1487	0.147875	0.00702774
Spleen	0.2685	0.5013	0.2054	0.2044	0.2949	0.140829				Kidneys	0.5222	0.4932	0.5411	0.5442	0.525175	0.0234294
Kidney	0.3599	0.4445	0.3226	0.3226	0.3624	0.0574884				Liver	1.4023	1.6535	1.5641	1.5421	1.5405	0.103968
Tumor	0.6419	0.925	0.2491	0.2894	0.52635	0.319002				Tumor	0.9231	0.9242	0.8513	0.7564	0.86375	0.0792794
Gd-TSLnps per wet tissue weight (ng/g)										Gem-TSLnps per wet tissue weight (ng/g)
Tissue	Nude mouse 1	Nude mouse 2	Nude mouse 3	Nude mouse 4	Ave. Gd per wet tissue wt(ng/g)	SD				Tissue	Nude mouse 1	Nude mouse 2	Nude mouse 3	Nude mouse 4	Ave. Gem per wet tissue wt (ng/g)	SD
liver	34.4184	195.997	156.473	35.2819	176.235	27.9481				Lung	1982.08	1501.07	1962.01	3882.25	2331.85	1057.21
Lung	17.6494	25.0835	22.0944	4.14116	21.6091	3.74078				Spleen	6980.39	3185.59	5924.12	3126.02	4804.03	1951.6
Spleen	176.035	468.888	535.43	247.727	502.159	47.0529				Kidneys	4334.88	7759.21	7756.21	4342.21	6048.13	1974.06
Kidney	46.6829	60.5484	33.9365	35.0754	44.0608	12.4091				Liver	1217.94	2995.87	2842.22	1351.25	2101.82	947.298
Tumor	4.15801	6.41355	14.2518	0.0614285	10.3327	5.54244				Tumor	2763.51	2781.73	2426.21	2832.22	2700.92	185.428
Bio-distribution studies of Gd										Bio-distribution studies of Gem
Wet weight of tissues from mice injected with Gd										Wet weight of tissues from mice injected with Gem
Tissue	Nude mouse 1	Nude Mouse 2	Nude mouse 3	Nude mouse 4	Nude mouse 5	Ave. wt of wt tissue (g)	SD			Tissue	Nude mouse 1	Nude mouse 2	Nude mouse 3	Nude mouse 4	Ave. wt of wt tissue (g)	SD
liver	1.4501	1.137	1.5008	1.1822	1.0859	1.2712	0.190387			liver	1.558	1.4001	1.4264	1.4423	1.4567	0.0697393
Lung	0.2686	0.1917	0.191	0.1944	0.1958	0.2083	0.0337654			Lung	0.2297	0.2426	0.2365	0.2324	0.2353	0.00561249
Spleen	0.3693	0.1907	0.2291	0.1917	0.249	0.24596	0.0733213			Spleen	0.1861	0.1243	0.1654	0.1546	0.1576	0.0257616
Kidney	0.411	0.3683	0.4264	0.3703	0.4393	0.40306	0.0324138			Kidney	0.5158	0.5401	0.4265	0.5681	0.512625	0.0612643
Tumor	0.4171	0.3606	0.223	0.3594	0.2511	0.32224	0.0817928			Tumor	0.9238	0.9334	0.8968	0.9321	0.921525	0.017023
Gd per wet tissue weight (ng/g)										Gem per wet tissue weight (ng/g)
Tissue	Nude mouse 1	Nude Mouse 2	Nude mouse 3	Nude mouse 4	Nude mouse 5	Ave. Gd per wet tissue wt	SD			Tissue	Nude mice 1	Nude mouse 2	Nude Mouse 3	Nude mouse 4	Ave. Gem per wet tissue wt (ng/g)	SD
liver	5.67809	7.46357	6.53101	5.08198	4.38689	5.82831	1.20676			Lung	858.29	483.034	852.211	493.254	671.698	212.005
Lung	1.65898	1.70942	1.41152	1.95163	1.57153	1.66062	0.198154			Spleen	343.636	659.046	632.672	375.223	502.644	166.221
Spleen	3.52796	4.28267	5.19139	3.58728	3.48873	4.01561	0.733597			Kidneys	280.617	328.173	293.456	310.245	303.123	20.641
Kidney	36.9877	37.8748	52.6633	31.7322	42.2684	40.3053	7.85788			Liver	2593.83	1534.78	1745.23	2399.45	2068.32	508.217
Tumor	2.06612	0.917578	1.16012	2.52703	1.93673	2.17663	0.310276			Tumor	768.034	780.911	578.226	886.214	753.346	128.188
PK Studies of Gd-TSLnps										PK Studies of Gem-TSLnps
Time	Plasma Conc. of Gd	Plasma Conc. of Gd	Plasma Conc. of Gd	Plasma Conc. of Gd	Ave. Plasma Conc. Of Gd (ug/ml)	SD				Time	Plasma Conc. Of Gem	Plasma Conc. Of Gem	Plasma Conc. Of Gem	Plasma Conc. Of Gem	Ave. Plasma Conc of Gem (ug/g)	SD
0.0833333	0.0140822	0.0133852	0.0130035	0.0129986	0.0133674	0.00050979				0.0833333	0.023492	0.0161431	0.0214561	0.0201246	0.0203039	0.00310033
0.15	0.0112473	0.00919004	0.0114074	0.155184	0.0106149	0.00123656				0.15	0.0773838	0.10188	0.0790125	0.0954113	0.0884219	0.0121155
0.25	0.057102	0.00944936	0.064843	0.281269	0.0437981	0.0299977				0.25	0.112903	0.1374	0.109855	0.112123	0.11807	0.012951
0.5	0.0695982	0.0908448	0.0779907	0.247149	0.0794779	0.0107011				0.5	0.149035	0.158834	0.145622	0.163111	0.154151	0.00818789
1	0.0875892	0.00927577	0.0723256	0.0463809	0.0687652	0.0208336				1	0.614465	0.618752	0.589633	0.612246	0.608774	0.0130431
2	0.0302938	0.0710135	0.0600238	0.16274	0.053777	0.0210663				2	1.02845	1.0407	1.06002	1.03115	1.04008	0.0142909
4	0.0119377	0.0124532	0.0664673	0.124234	0.053773	0.0534895				4	1.22484	1.22014	1.23222	1.21222	1.22236	0.00838941
6	0.00619001	0.0111639	0.0692545	0.0415277	0.032034	0.0293199				6	0.440541	0.428906	0.440056	0.432212	0.435429	0.00578658
12	0.00534279	0.00320041	0.00537853	0.00444302	0.00459119	0.00102324				12	0.344393	0.381138	0.362114	0.261145	0.337198	0.0528751
24	0.00353643	0.00308183	0.00387339	0.00595345	0.00411128	0.00127022				24	0.323572	0.362153	0.340112	0.334511	0.340087	0.0162354
PK Studies of Gd only										PK Studies for Gem only
Time	Plasma Conc. of Gd	Plasma Conc. of Gd	Plasma Conc. of Gd	Plasma Conc. of Gd	Plasma Conc. Of Gd	Ave. Plasma Conc. Of Gd	SD			Time	Plasma Conc. Of Gem	Plasma Conc. Of Gem	Plasma Conc. Of Gem	Plasma Conc. Of Gem	Ave. Plasma Conc of Gem	SD
0.0833333	0.156107	0.0818524	0.0828457	0.0790076	0.039901	0.0812352	0.00199208			0.0833333	0.0407496	0.0891298	0.0795221	0.043211	0.0631531	0.0247813
0.15	0.0400166	0.0421567	0.0424006	0.0111136	0.00621401	0.0415246	0.0013117			0.15	0.359201	0.352465	0.34112	0.355112	0.351975	0.00774887
0.25	0.130181	0.14075	0.145329	0.156265	0.103178	0.135141	0.0201727			0.25	0.520265	0.539249	0.523312	0.529882	0.528177	0.00840198
0.5	0.131589	0.119626	0.217901	0.199798	0.15291	0.134708	0.0168599			0.5	1.01264	1.00284	1.00122	0.962215	0.99473	0.0222561
1	0.0962808	0.062955	0.150917	0.0861362	0.0750207	0.0800982	0.0143527			1	0.427791	0.399008	0.412245	0.379993	0.404759	0.0202728
2	0.0105573	0.00933249	0.0188888	0.0110551	0.00660109	0.00938649	0.00199301			2	0.35369	0.289387	0.301256	0.320012	0.316086	0.0280607
4	0.00170958	0.00277948	0.00473051	0.0023242	0.00208336	0.00272543	0.00118622			4	0.315721	0.331643	0.312331	0.321115	0.320203	0.00844131
6	0.000706389	0.00128507	0.00368661	0.00241844	0.00139297	0.0018979	0.0011748			6	0.232433	0.274077	0.256441	0.256651	0.254901	0.017107
12	0.000576847	0.00108186	0.00160865	0.00206413	0.00116029	0.00129835	0.000563293			12	0.210999	0.263666	0.243315	0.244211	0.240548	0.0218225
24	0.00176188	0.000459744	0.000886346	0.00138825	0.00151843	0.00120293	0.000524134			24	0.157107	0.160781	0.156221	0.164211	0.15958	0.00366458
