# Supplementary material for: Smart thermosensitive liposomes for effective solid tumor therapy and in vivo imaging
Source: PLoS One. 2017 Sep 21;12(9):e0185116. doi: 10.1371/journal.pone.0185116 (PMC5608370; doi:10.1371/journal.pone.0185116)
Supplement: S4 Table — (XLSX) [file pone.0185116.s004.xlsx]

## Sheet: Sheet1
S4 Table. Rheological parameters of TSLnps at 28oC, 37oC and 42oC
Sample Name: TSLnps at 28oC								Sample Name: TSLnps at 37oC								Sample Name: TSLnps at 42oC
Mean Shear Rate	Shear Stress	Shear Stress	Shear Stress	Mean Shear Stress				Shear Rate				Mean Shear Stress				Shear Rate	Shear Stress	Shear Stress	Shear Stress	Mean Shear Stress
100	218.45	218.25	218.1	218.267				100	210.34	212.53	214.83	212.567				100	212.05	212.09	212.15	212.097
63.09	136.11	135.98	136.56	136.217				63.09	131.54	131.83	132.33	131.9				63.09	132.04	131.75	131.54	131.777
39.81	84.13	84.13	83.63	83.9633				39.81	80.94	81.9	82.11	81.65				39.81	82.25	82.16	82.36	82.2567
25.12	52.28	52.67	52.01	52.32				25.12	50.36	50.88	49.98	50.4067				25.12	51.08	51.26	51.1	51.1467
15.85	32.03	32.67	32.73	32.4767				15.85	31.68	31.07	31.27	31.34				15.85	31.49	31.39	31.25	31.3767
10	19.65	19.65	19.65	19.65				9.99	18.54	18.65	18.88	18.69				9.99	19	19.13	19.03	19.0533
6.31	11.93	10.99	11.63	11.5167				6.31	11.48	11.42	11.88	11.5933				6.31	11.65	11.34	11.56	11.5167
3.98	7.47	7.87	7.17	7.50333				3.98	5.25	5.14	5.37	5.25333				3.98	5.77	5.69	5.64	5.7
2.51	3.35	3.37	3.45	3.39				2.51	2.74	2.72	2.68	2.71333				2.51	3.08	3.13	3.05	3.08667
Shear Rate	Viscosity	Viscosity	Viscosity	Mean Viscosity				Shear Rate	Viscosity	Viscosity	Viscosity	Mean Viscosity				Shear Rate	Viscosity	Viscosity	Viscosity	Mean Viscosity
100	2.17	2.12	2.25	2.18				100	2.13	2.13	2.15	2.13667				100	2.12	2.16	2.08	2.12
63.09	2.15	2.17	2.13	2.15				63.09	2.09	2.08	2.1	2.09				63.09	2.09	2.09	2.08	2.08667
39.81	2.21	1.97	2.19	2.12333				39.81	2.06	2.04	2.1	2.06667				39.81	2.07	2.12	2.05	2.08
25.12	2.01	2.15	2.04	2.06667				25.12	2.03	2.01	2.06	2.03333				25.12	2.03	2.03	2.02	2.02667
15.85	2.02	2	2.06	2.02667				15.85	1.96	1.94	1.97	1.95667				15.85	1.98	1.98	1.97	1.97667
